# Supplementary material for: Transcriptomic effects of rs4845604, an IBD and allergy-associated RORC variant, in stimulated ex vivo CD4+ T cells
Source: PLoS One. 2021 Oct 21;16(10):e0258316. doi: 10.1371/journal.pone.0258316 (PMC8530322; doi:10.1371/journal.pone.0258316)
Supplement: S2 File — (XLSX) [file pone.0258316.s002.xlsx]

## Sheet: GG_776_no-AA_776_no
Ensembl	Symbol	Expr Log Ratio	Expr p-value
ENST00000479535.2	SYCE1	-2.939	1.45e-05
ENST00000274024.3	FABP2	4	2.37e-05
ENST00000448048.6	AGAP5	-1.424	2.66e-05
ENST00000590150.5	MRPL4	-2.899	3.49e-05
ENST00000495770.1	POR	2.82	3.92e-05
ENST00000340978.7	PDE8B	4.704	7.59e-05
ENST00000377443.6	CA6	2.186	0.000119
ENST00000586510.6	PGS1	-1.855	0.000121
ENST00000543359.5	TNFRSF1A	-2.677	0.000126
ENST00000543463.1	NPIPB13	4.857	0.000128
ENST00000419687.6	FAM76A	3.974	0.000133
ENST00000215886.5	LGALS2	3.515	0.000142
ENST00000571244.2	MMP12	3.831	0.000181
ENST00000468010.1	ARL8B	3.028	0.00022
ENST00000341690.10	TAF1C	1.34	0.000254
ENST00000279028.2	OCSTAMP	2.347	0.000256
ENST00000302190.8	SDC2	4.852	0.000271
ENST00000422854.5	FIGNL1	2.957	0.000279
ENST00000509514.5	HSD17B4	1.343	0.000303
ENST00000368168.3	CD1B	3.691	0.000326
ENST00000381998.8	MSR1	4.6	0.000351
ENST00000361128.9	MARK2	-1.052	0.000402
ENST00000353782.9	ABCC11	-3.099	0.000418
ENST00000568037.5	MTHFSD	-1.03	0.000463
ENST00000255427.7	CHIT1	5.611	0.000474
ENST00000592261.6	ADGRE5	-1.636	0.0005
ENST00000624419.1	NBPF10	2.766	0.000506
ENST00000334047.11	F3	2.757	0.000588
ENST00000416445.6	CALCOCO2	-1.65	0.000611
ENST00000378569.2	CCL7	4.435	0.000621
ENST00000289575.9	SLCO2B1	4.322	0.000635
ENST00000503206.5	RNF212	-2.553	0.000674
ENST00000372418.2	PRPS1	2.426	0.000739
ENST00000458625.5	CCL25	1.782	0.000754
ENST00000592095.5	ZNF180	-2.466	0.000786
ENST00000575659.5	ACTG1	2.563	0.000834
ENST00000397035.7	ATP2A3	1.589	0.000927
ENST00000409930.3	IL1RN	2.5	0.000953
ENST00000618091.4	DMPK	-4.299	0.00101
ENST00000297581.2	DCSTAMP	3.686	0.00105
ENST00000555708.1	PPP1R13B	2.339	0.00109
ENST00000535176.1	ACSF3	-1.831	0.0011
ENST00000533186.5	RPS2	1.221	0.00111
ENST00000497757.1	FRMD4B	2.245	0.00121
ENST00000488293.4	MECP2	-2.705	0.00125
ENST00000629992.2	PLCB1	-1.246	0.00127
ENST00000378555.7	PODXL	-3.596	0.00131
ENST00000521011.1	ARSB	-2.978	0.00131
ENST00000265636.9	PPP6R3	-4.915	0.00133
ENST00000440441.5	HERC2P3	-2.781	0.00135
ENST00000397872.5	THOC5	1.375	0.0014
ENST00000409740.3	SLC3A1	2.949	0.00142
ENST00000392519.6	TMEM121	2.351	0.00143
ENST00000577749.5	MIB1	-2.734	0.00147
ENST00000512391.5	NMNAT3	-2.074	0.00147
ENST00000354310.4	KRT72	2.671	0.00149
ENST00000327857.6	DEFA1	3.456	0.00151
ENST00000583565.5	NCOA4	-1.646	0.00157
ENST00000248598.5	FGL2	1.475	0.00158
ENST00000309539.7	OLR1	5.034	0.00164
ENST00000470749.1	PARP3	2.997	0.00165
ENST00000484030.5	MXI1	3.159	0.00168
ENST00000525281.5	AKR1E2	1.02	0.00171
ENST00000397846.7	ITGB2	4.925	0.00177
ENST00000486408.5	PHF20	-4.499	0.00181
ENST00000488824.1	GSTM3	1.571	0.00184
ENST00000519584.5	ENO3	-3.338	0.00199
ENST00000524226.5	PCM1	4.442	0.00202
ENST00000342784.6	SYDE1	2.633	0.00208
ENST00000600911.5	IRF3	-1.25	0.0022
ENST00000454580.7	SPINT2	1.389	0.00227
ENST00000508090.1	MGAT1	2.841	0.00238
ENST00000417877.1	MAPK11	2.419	0.00253
ENST00000417955.5	NAPEPLD	-2.917	0.00254
ENST00000471145.1	NPHP3	-2.683	0.00254
ENST00000539828.6	NFATC3	-3.81	0.00258
ENST00000506910.5	HPGD	-3.972	0.00259
ENST00000347587.7	ALDH1A2	4.534	0.00259
ENST00000366782.5	PSEN2	1.535	0.00261
ENST00000236826.7	MMP8	3.483	0.00266
ENST00000302628.8	CALB2	-2.823	0.00278
ENST00000612743.1	CACNB2	-1.825	0.00287
ENST00000536123.5	ZNF84	-1.042	0.00291
ENST00000592792.1	ZNF252P	-3.931	0.00293
ENST00000397958.5	NSG1	-2.553	0.00294
ENST00000535796.1	CDK2AP1	1.413	0.00294
ENST00000561545.1	RAB27A	1.626	0.00294
ENST00000395503.8	ATP2A1	-2.549	0.00299
ENST00000440651.6	TP63	-3.204	0.00301
ENST00000223095.4	SERPINE1	1.56	0.00305
ENST00000496756.1	PHGDH	1.528	0.00311
ENST00000441168.5	ANKMY1	1.565	0.00315
ENST00000503719.6	NAIP	-1.13	0.0032
ENST00000304361.8	CLEC12A	4.747	0.00323
ENST00000520072.5	MYOM2	2.765	0.00325
ENST00000570076.5	PMM2	-3.71	0.00327
ENST00000521937.1	MOK	1.703	0.00329
ENST00000368677.2	NPR1	3.249	0.00333
ENST00000465774.2	RBM20	1.657	0.00336
ENST00000554736.5	GNG2	4.786	0.00336
ENST00000440424.5	IP6K2	2.995	0.00339
ENST00000382348.1	OLIG1	2.307	0.00343
ENST00000441323.5	DARS	2.107	0.00352
ENST00000273695.3	TM4SF19	3.695	0.00352
ENST00000434837.7	MDGA1	-1.458	0.00356
ENST00000426776.5	ARID2	-1.333	0.00358
ENST00000392754.7	FAM53B	-3.027	0.0036
ENST00000354724.7	HEY1	2.316	0.00363
ENST00000533667.5	CTNND1	3.045	0.00366
ENST00000404436.2	CHI3L1	3.312	0.00366
ENST00000472757.5	PIGV	1.03	0.00368
ENST00000564117.1	USP7	4.123	0.00373
ENST00000585893.5	EZH1	-2.23	0.00376
ENST00000394620.1	CCL8	4.311	0.00376
ENST00000392257.7	ALS2CR12	-3.65	0.00384
ENST00000376403.5	FAM182B	-1.505	0.00385
ENST00000335327.5	WASF3	-1.984	0.0039
ENST00000575977.1	YWHAE	2.422	0.00392
ENST00000519673.1	CCNJL	2.95	0.00392
ENST00000370882.1	LRRC1	1.458	0.00393
ENST00000403885.1	RAMP1	3.219	0.00393
ENST00000553716.5	PGF	-3.52	0.00405
ENST00000341757.9	SCIN	1.661	0.00405
ENST00000563153.5	MGAT5B	2.397	0.00409
ENST00000370050.9	TMEM30A	-1.899	0.0041
ENST00000542492.1	NCAPD2	3.187	0.0041
ENST00000440806.2	STX12	3.476	0.0041
ENST00000534458.1	MSANTD4	-2.517	0.00411
ENST00000397536.6	CCDC9B	-2.56	0.00418
ENST00000432233.7	LILRA5	3.544	0.00418
ENST00000521379.1	CRNKL1	4.045	0.00426
ENST00000453973.5	CAPG	1.117	0.00428
ENST00000555888.1	SLC25A29	1.381	0.0043
ENST00000509487.1	LUC7L3	-1.55	0.00435
ENST00000561962.1	PDPK1	-1.44	0.00436
ENST00000311322.8	LPL	2.24	0.00437
ENST00000228606.8	CYP27B1	3.225	0.00437
ENST00000309851.9	GSTM1	4.609	0.00437
ENST00000375408.7	ARHGEF10L	4.363	0.0044
ENST00000545050.1	NPIPA7	-3.159	0.00442
ENST00000576069.5	SPNS3	-1.906	0.00444
ENST00000514127.1	NSUN2	-3.079	0.00453
ENST00000481161.5	GCA	1.91	0.00456
ENST00000532565.6	C11orf80	3.183	0.0046
ENST00000466164.5	TSNAXIP1	1.049	0.00463
ENST00000553936.5	GPHN	2.373	0.00474
ENST00000561801.1	GCSH	2.146	0.00479
ENST00000356150.9	SH3YL1	-2.621	0.00487
ENST00000456585.5	KIF25-AS1	3.274	0.00496
ENST00000414108.5	WAC	-2.581	0.00501
ENST00000368604.2	CALHM6	1.284	0.00501
ENST00000543766.2	VPS13D	3.737	0.00502
ENST00000456806.2	ZNF727	-1.236	0.00503
ENST00000430536.7	DHRSX	-1.441	0.00506
ENST00000487014.5	AOAH	-2.836	0.00507
ENST00000587888.5	ERCC1	1.184	0.00515
ENST00000410045.5	HIBCH	2.246	0.00523
ENST00000401723.5	TOGARAM2	-2.305	0.00526
ENST00000395525.7	SPECC1	3.453	0.00528
ENST00000397799.1	COL8A2	4.247	0.0053
ENST00000307834.9	NABP1	5.508	0.00533
ENST00000568209.5	UBE2I	3.038	0.0054
ENST00000492639.5	RWDD3	-1.283	0.00541
ENST00000369872.3	SYPL2	1.147	0.00541
ENST00000409780.5	MERTK	3.476	0.00541
ENST00000599239.5	PLA2G4C	1.631	0.00547
ENST00000298523.9	CLEC7A	3.118	0.00547
ENST00000392491.6	PKIB	1.689	0.00548
ENST00000487540.6	CSF3R	3.037	0.00554
ENST00000328880.5	HCAR2	2.26	0.00556
ENST00000587304.1	ZNF385C	-1.061	0.00558
ENST00000369831.6	GSTM2	1.664	0.00561
ENST00000616101.4	TBC1D3	-5.409	0.00566
ENST00000634403.1	SMARCA2	-1.313	0.00569
ENST00000458024.5	ARMCX2	1.606	0.00574
ENST00000377630.9	DZANK1	-1.258	0.00575
ENST00000469921.5	CBWD5	-2.685	0.00577
ENST00000430045.1	POLL	3.943	0.0058
ENST00000431651.5	COA1	1.373	0.00583
ENST00000402322.1	C1QA	3.818	0.00583
ENST00000618838.4	ARFRP1	0.213	0.00584
ENST00000522282.1	YTHDF3	-2.065	0.00587
ENST00000553376.5	CDK2	-2.128	0.00589
ENST00000583160.5	COPS3	1.778	0.00591
ENST00000558954.5	RABGGTA	-4.143	0.00607
ENST00000404354.3	SMC1B	-1.434	0.00607
ENST00000594696.1	PRAM1	1.22	0.00607
ENST00000610668.4	KLF3-AS1	1.549	0.00607
ENST00000549605.5	SLC8B1	2.66	0.00609
ENST00000264563.6	IL11	-1.359	0.00632
ENST00000562132.5	GPT2	-2.11	0.00637
ENST00000502975.1	CCDC112	-2.953	0.00638
ENST00000433927.1	ELL3	2.936	0.00642
ENST00000222902.6	CCL24	4.45	0.00643
ENST00000416992.6	MKLN1	-1.553	0.00663
ENST00000446636.5	CTTNBP2	-3.079	0.00675
ENST00000436562.1	BBIP1	-3.088	0.00683
ENST00000567325.1	SLC7A6	-2.664	0.00686
ENST00000573253.5	PRPSAP2	-1.186	0.007
ENST00000507425.5	TAPT1	2.474	0.007
ENST00000552018.1	BRD3OS	-1.011	0.00701
ENST00000505470.5	PGM3	-1.564	0.00713
ENST00000398391.6	STXBP4	-4.833	0.00716
ENST00000338432.11	ACACB	-3.851	0.00718
ENST00000467118.1	CBY1	-1.409	0.00718
ENST00000461127.5	TOP3A	-1.177	0.00718
ENST00000373713.6	FABP3	2.315	0.00728
ENST00000444908.6	TCAF2	1.905	0.00735
ENST00000559154.5	PSMA4	1.376	0.00738
ENST00000444948.5	FCGR1A	2.522	0.0074
ENST00000396037.8	ST8SIA1	1.135	0.00744
ENST00000417886.1	TP53I3	1.479	0.00753
ENST00000564812.5	SLC9A5	-1.73	0.0076
ENST00000557846.5	CIB2	1.256	0.0077
ENST00000518321.5	TVP23C	-1.459	0.00776
ENST00000393100.3	ALKBH8	-1.276	0.00776
ENST00000557135.5	WARS	4.265	0.00776
ENST00000588359.5	EPS8L1	2.899	0.0078
ENST00000514666.1	HK3	2.98	0.00783
ENST00000486371.1	ZNF212	-1.104	0.00786
ENST00000392883.6	CD3G	-1.104	0.00789
ENST00000484082.1	DMAC1	-2.477	0.00791
ENST00000542392.4	INTS13	-3.281	0.00792
ENST00000406618.3	HS1BP3	-1.403	0.00792
ENST00000441120.1	CRYZ	3.042	0.00795
ENST00000409222.7	FAM131B	2.632	0.00798
ENST00000360124.9	CYP2D6	2.366	0.00806
ENST00000407082.3	SMARCB1	3.107	0.00811
ENST00000514379.5	PLK4	4.668	0.00811
ENST00000472496.1	RUFY4	2.249	0.00815

## Sheet: GG_776_TH17-AA_776_TH17
Ensembl	Symbol	Expr Log Ratio	Expr p-value
ENST00000428861.1	ATG4B	-2.996	2.15e-06
ENST00000540225.2	GSTM3	1.251	1.13e-05
ENST00000265636.9	PPP6R3	-6.573	1.25e-05
ENST00000422854.5	FIGNL1	3.752	1.29e-05
ENST00000507061.1	B4GALT7	-1.708	4.52e-05
ENST00000215886.5	LGALS2	3.758	6.68e-05
ENST00000409863.5	OSBPL3	6.554	7.22e-05
ENST00000341757.9	SCIN	2.175	8e-05
ENST00000586510.6	PGS1	-1.934	9.17e-05
ENST00000613374.4	BARD1	6.187	9.98e-05
ENST00000397035.7	ATP2A3	1.757	0.000116
ENST00000479535.2	SYCE1	-2.963	0.000119
ENST00000260653.4	SIX3	-2.265	0.000179
ENST00000337908.4	MS4A4A	3.105	0.000241
ENST00000467545.5	ITPR1	2.46	0.000273
ENST00000568037.5	MTHFSD	-1.041	0.000286
ENST00000368168.3	CD1B	3.464	0.000331
ENST00000355947.6	TRIM4	-1.482	0.000347
ENST00000461377.5	CCM2	-1.744	0.000349
ENST00000525117.5	RAB30	-1.543	0.000384
ENST00000601581.3	ZNF638	-4.257	0.000497
ENST00000416445.6	CALCOCO2	-1.55	0.000583
ENST00000543405.1	CACNA2D4	-1.897	0.000584
ENST00000435431.5	CKAP2L	-4.874	0.00061
ENST00000635099.1	ATRIP	3.566	0.00068
ENST00000549362.1	USP25	-2.367	0.00072
ENST00000540133.1	TMEM134	-1.752	0.000724
ENST00000338784.8	TNFSF13	1.078	0.000767
ENST00000555415.1	MLH3	-1.605	0.000786
ENST00000520252.5	MOK	1.643	0.000855
ENST00000315891.10	SLC41A3	-1.931	0.000862
ENST00000375431.8	GRTP1	-2.019	0.000868
ENST00000484727.1	ATP1B3	4.658	0.000902
ENST00000350896.3	MSR1	3.394	0.000951
ENST00000398179.3	CCBE1	-2.833	0.000988
ENST00000543359.5	TNFRSF1A	-1.931	0.000997
ENST00000549778.5	CA6	3.285	0.00107
ENST00000514666.1	HK3	3.874	0.00108
ENST00000465803.1	SIDT1	1.053	0.00111
ENST00000376403.5	FAM182B	-1.857	0.00112
ENST00000509115.5	NSD2	4.365	0.00115
ENST00000417942.5	XIST	-1.714	0.00116
ENST00000471174.5	TSGA10	-1.737	0.00117
ENST00000440343.5	PPARA	-0.473	0.00119
ENST00000280097.4	HNMT	3.094	0.0013
ENST00000475570.1	NDUFS2	1.109	0.00133
ENST00000421915.5	AGBL5	2.053	0.00134
ENST00000508061.6	PRDM8	-1.913	0.00136
ENST00000618091.4	DMPK	-4.511	0.00143
ENST00000507741.5	DCUN1D4	-3.719	0.00147
ENST00000201963.3	DNMT3B	-2.68	0.00161
ENST00000534067.5	NOD2	-1.888	0.00161
ENST00000402322.1	C1QA	4.627	0.00163
ENST00000438012.5	NUPL2	-1.905	0.00164
ENST00000609741.2	NBPF10	2.188	0.00176
ENST00000599397.1	LYPD5	-1.335	0.00177
ENST00000394011.7	RALGPS1	-1.991	0.00187
ENST00000460252.5	ZSWIM7	3.923	0.00187
ENST00000584554.1	PITPNC1	1.645	0.00192
ENST00000535005.5	SCARB1	2.444	0.00202
ENST00000523961.5	CCNC	4.164	0.00205
ENST00000422559.6	STK33	2.727	0.00208
ENST00000470239.1	TFB1M	-2.756	0.00209
ENST00000289575.9	SLCO2B1	3.95	0.00211
ENST00000613703.4	ANXA8/ANXA8L1	-3.125	0.00213
ENST00000563032.1	TCF25	1.589	0.00226
ENST00000555141.5	LRMP	-1.749	0.00232
ENST00000588615.1	TXNL1	-1.702	0.00232
ENST00000368520.1	CYP2E1	-1.716	0.00243
ENST00000590636.1	CCDC159	-2.312	0.00244
ENST00000448843.6	ALOXE3	-1.799	0.00248
ENST00000474784.5	GPLD1	-2.35	0.00248
ENST00000356057.9	JKAMP	-3.947	0.00249
ENST00000431651.5	COA1	1.416	0.00255
ENST00000422266.1	MDC1	-0.805	0.00259
ENST00000589752.5	ACBD4	-2.67	0.0026
ENST00000391736.5	LILRB4	2.654	0.00261
ENST00000252085.3	PCDHGA12	3.189	0.00261
ENST00000583352.5	CDK5RAP3	-3.203	0.00264
ENST00000358971.7	SEPSECS	-3.014	0.00272
ENST00000314446.9	LILRB2	4.317	0.00275
ENST00000519688.5	SLC30A8	2.567	0.00277
ENST00000382164.8	DGKG	2.544	0.0028
ENST00000397846.7	ITGB2	4.81	0.003
ENST00000298854.6	RAPSN	1.841	0.003
ENST00000544460.5	TDRD6	2.093	0.003
ENST00000463204.5	ARIH2	-1.549	0.00301
ENST00000410007.5	PBRM1	4.006	0.00308
ENST00000475640.1	PARP14	-2.196	0.00312
ENST00000519178.5	TG	2.748	0.00312
ENST00000562338.1	CENPT	-1.039	0.00313
ENST00000559355.5	FES	-1.868	0.00322
ENST00000373803.6	NDRG3	-2.191	0.00326
ENST00000367114.7	EIF2D	2.618	0.00334
ENST00000404436.2	CHI3L1	3.432	0.00338
ENST00000525334.5	TSPAN4	2.704	0.0034
ENST00000368604.2	CALHM6	1.434	0.00341
ENST00000233156.7	TFPI	-3.986	0.00343
ENST00000527578.5	HBS1L	1.872	0.00349
ENST00000471586.5	WWTR1	-3.006	0.00359
ENST00000313683.14	PNMA8A	4.155	0.00374
ENST00000571244.2	MMP12	2.786	0.00382
ENST00000505470.5	PGM3	-1.632	0.00388
ENST00000290765.8	GSTT2/GSTT2B	2.182	0.00389
ENST00000600872.5	FKRP	1.421	0.00397
ENST00000601522.1	TMEM143	-2.686	0.00397
ENST00000324559.8	ANO5	1.629	0.00405
ENST00000611815.1	SETDB2	-3.262	0.00406
ENST00000456806.2	ZNF727	-1.294	0.00407
ENST00000503497.7	MMAB	1.957	0.00408
ENST00000396215.7	LDHC	-3.289	0.00409
ENST00000249016.4	MCHR1	1.798	0.00414
ENST00000453848.6	TMEM132A	3.664	0.00415
ENST00000412490.7	ZNF410	1.548	0.00415
ENST00000344911.8	NTN4	-2.742	0.00418
ENST00000309851.9	GSTM1	4.247	0.00422
ENST00000431998.1	ZNF823	-3.622	0.00422
ENST00000434491.5	IL1RAP	2.905	0.00427
ENST00000455427.6	ZNF568	-1.955	0.00432
ENST00000546036.1	NUMA1	-3.385	0.00434
ENST00000345253.9	AKR1E2	1.7	0.00435
ENST00000465105.5	NAGK	-2.816	0.00445
ENST00000231228.2	IL12B	1.931	0.00448
ENST00000274024.3	FABP2	2.766	0.00457
ENST00000279028.2	OCSTAMP	1.74	0.0046
ENST00000546229.5	COPS7A	1.823	0.00465
ENST00000526171.5	MRPL49	-1.742	0.00468
ENST00000498535.1	MKRN1	-1.005	0.0047
ENST00000519435.5	ST3GAL1	-1.454	0.00471
ENST00000545050.1	NPIPA7	-2.872	0.00482
ENST00000255427.7	CHIT1	4.109	0.00486
ENST00000423263.5	CCDC74B	2.773	0.00489
ENST00000498719.1	FN1	2.028	0.00491
ENST00000439269.1	POR	3.5	0.00491
ENST00000551645.1	METTL25	2.032	0.00497
ENST00000409754.5	LIMS2	-1.837	0.00499
ENST00000376317.4	PRICKLE3	-1.448	0.005
ENST00000473865.1	ATG16L1	-2.133	0.00501
ENST00000375408.7	ARHGEF10L	4.395	0.00503
ENST00000537235.1	SALL2	-1.611	0.00505
ENST00000278568.8	PAK1	-2.45	0.00512
ENST00000576093.5	SPACA6	3.262	0.00513
ENST00000395591.5	RABL2B	-1.357	0.00515
ENST00000578300.1	MYO15B	-1.694	0.0052
ENST00000564117.1	USP7	3.722	0.0052
ENST00000480510.5	CYTH4	1.131	0.00523
ENST00000506585.6	HDX	3.106	0.00525
ENST00000528513.1	CARD16	1.146	0.00533
ENST00000282441.9	YAP1	-3.551	0.00536
ENST00000553606.5	C14orf93	-1.708	0.00537
ENST00000533022.5	CLEC7A	2.396	0.00539
ENST00000425184.5	RBM39	-3.586	0.00541
ENST00000275246.11	TIAM2	3.229	0.00557
ENST00000458205.6	MLH1	2.037	0.00559
ENST00000487331.2	KIAA0408	1.104	0.00561
ENST00000612538.1	DHRS11	-2.4	0.00569
ENST00000367434.4	B3GALT2	-1.356	0.00575
ENST00000624726.1	GSTM2	1.456	0.00579
ENST00000515859.5	TUSC3	-2.497	0.00579
ENST00000508595.5	RPL9	-1.07	0.0058
ENST00000431666.6	MBOAT7	-2.994	0.00592
ENST00000410061.3	RAB6C/RAB6D	1.225	0.00592
ENST00000354310.4	KRT72	2.741	0.00602
ENST00000518385.5	SDC2	3.2	0.00602
ENST00000265371.8	NRP1	4.573	0.00606
ENST00000521517.5	TMEM67	2.808	0.00613
ENST00000546910.5	CLEC5A	3.059	0.00617
ENST00000593086.1	PSTPIP2	1.036	0.00617
ENST00000487195.5	RUBCNL	2.327	0.00621
ENST00000492559.5	ELAC2	-2.546	0.00624
ENST00000531685.1	GNLY	-2.401	0.00624
ENST00000505993.5	ATG12	-1.406	0.00625
ENST00000373713.6	FABP3	2.109	0.00626
ENST00000544838.5	TCHP	-1.36	0.00627
ENST00000569703.5	TGFB1I1	-2.591	0.00628
ENST00000462700.5	COL9A3	-2.531	0.00634
ENST00000505323.1	FER	2.811	0.00638
ENST00000503719.6	NAIP	-1.035	0.0064
ENST00000431380.5	SPON2	4.532	0.00646
ENST00000611841.1	EP400	1.418	0.00647
ENST00000554217.5	COQ6	1.008	0.0065
ENST00000417741.5	MTIF2	1.559	0.00655
ENST00000544764.5	WBP11	2.312	0.00657
ENST00000624627.3	LOC389831	3.664	0.00669
ENST00000524118.1	RAB11FIP1	1.099	0.0067
ENST00000379141.8	LRIG3	-2.621	0.00677
ENST00000495055.1	RBM11	1.928	0.00686
ENST00000456585.5	KIF25-AS1	2.903	0.00688
ENST00000373640.4	C2orf72	2.577	0.00695
ENST00000576620.5	SRR	2.898	0.00695
ENST00000598578.5	ZNF415	2.703	0.00697
ENST00000564887.5	NUP93	-2.677	0.00703
ENST00000484707.1	ZNF417/ZNF587	-1.03	0.00703
ENST00000513858.5	SEC31A	-5.076	0.00707
ENST00000297581.2	DCSTAMP	2.721	0.00718
ENST00000282633.9	WASHC2A/WASHC2C	4.234	0.00725
ENST00000598681.5	NOP53	-2.501	0.00727
ENST00000522147.4	IKBKB	2.888	0.00731
ENST00000371225.3	TACSTD2	2.652	0.00731
ENST00000529602.1	NPEPPS	-1.383	0.00732
ENST00000380148.6	TP53TG3D	-1.943	0.00733
ENST00000473939.1	ORAI2	-2.761	0.00734
ENST00000527343.5	CD81	-4.118	0.00743
ENST00000561046.1	MAN2A2	-2.692	0.00749
ENST00000616144.4	BCL2L12	-3.481	0.00752
ENST00000531196.5	FGFR1	2.977	0.00753
ENST00000588146.1	ZNF93	-1.546	0.00756
ENST00000485012.1	CNKSR2	2.118	0.00772
ENST00000392619.1	CD300E	3.267	0.00793
ENST00000537209.5	GPR161	-3.529	0.00793
ENST00000528013.6	MUTYH	3.573	0.00797
ENST00000622051.1	TSC22D1	-1.521	0.00801
ENST00000490205.1	NELFCD	-2.32	0.00807
ENST00000440068.5	PPIH	1.564	0.00807
ENST00000229335.10	AICDA	-1.72	0.00809
ENST00000590886.5	DNAJC7	1.752	0.00812
ENST00000407445.7	RPS7	-0.262	0.00815
ENST00000392151.6	CHP1	-2.47	0.00818
ENST00000356986.7	KLRG1	-1.139	0.00818
ENST00000461886.1	GRB10	1.305	0.00819
ENST00000538110.5	NLRC5	-3.641	0.00823
ENST00000248598.5	FGL2	1.248	0.00827
ENST00000557135.5	WARS	4.947	0.00828
ENST00000612134.4	CACNB2	-2.685	0.0083
ENST00000484465.1	MX1	2.227	0.00833
ENST00000409930.3	IL1RN	1.853	0.00835
ENST00000580313.5	FLOT2	1.619	0.00836
ENST00000553336.5	NGDN	1.128	0.00836
ENST00000551495.1	PLXNC1	1.802	0.00836
ENST00000617185.4	TP53	-3.661	0.00837
ENST00000560781.6	OAZ2	-1.172	0.0084
ENST00000486730.1	IQCE	-1.847	0.00841
ENST00000514579.1	IQGAP2	-1.725	0.00844
ENST00000528014.5	FXYD2	2.191	0.00847
ENST00000489511.5	TUBGCP6	-1.036	0.00848

## Sheet: GG_778_no-AA_778_no
Ensembl	Symbol	Expr Log Ratio	Expr p-value
ENST00000479535.2	SYCE1	-3.284	1.1e-06
ENST00000416445.6	CALCOCO2	-2.26	6.41e-06
ENST00000626793.2	UBE3A	-3.23	2.38e-05
ENST00000449959.6	CLEC12A	3.312	2.91e-05
ENST00000368738.3	S100A9	2.766	0.000109
ENST00000215886.5	LGALS2	3.468	0.000112
ENST00000571244.2	MMP12	3.892	0.000118
ENST00000586510.6	PGS1	-1.868	0.000164
ENST00000279028.2	OCSTAMP	2.313	0.000184
ENST00000433732.1	XIST	-1.726	0.000213
ENST00000397035.7	ATP2A3	1.731	0.000217
ENST00000248598.5	FGL2	1.653	0.000281
ENST00000503719.6	NAIP	-1.364	0.000343
ENST00000533186.5	RPS2	1.312	0.000363
ENST00000618091.4	DMPK	-4.953	0.000427
ENST00000425408.5	GGT5	2.61	0.000429
ENST00000245621.6	LILRA6	3.886	0.000498
ENST00000546229.5	COPS7A	2.292	0.000511
ENST00000531109.5	PLPP5	-1.009	0.000547
ENST00000564692.1	MPI	2.017	0.000554
ENST00000328739.5	VMO1	3.794	0.000598
ENST00000543359.5	TNFRSF1A	-2.011	0.000608
ENST00000519966.5	RMDN1	-2.421	0.000629
ENST00000223095.4	SERPINE1	1.718	0.000631
ENST00000546910.5	CLEC5A	3.937	0.000634
ENST00000421812.2	ZNF697	1.38	0.000639
ENST00000495770.1	POR	1.995	0.000701
ENST00000467161.1	AK8	1.973	0.000721
ENST00000490149.6	SGK1	2.004	0.000777
ENST00000341757.9	SCIN	1.899	0.000855
ENST00000374328.3	SYT15	1.335	0.000867
ENST00000434467.5	CCDC66	-1.022	0.000905
ENST00000382348.1	OLIG1	2.63	0.000913
ENST00000422854.5	FIGNL1	2.702	0.000934
ENST00000487366.5	HYI	-3.021	0.000939
ENST00000520072.5	MYOM2	3.35	0.00101
ENST00000265636.9	PPP6R3	-4.779	0.00101
ENST00000530560.5	TYK2	-1.654	0.00103
ENST00000274024.3	FABP2	2.979	0.00104
ENST00000375430.8	GRTP1	-2.061	0.00105
ENST00000347587.7	ALDH1A2	4.815	0.00106
ENST00000378075.3	LRRC10B	1.703	0.00106
ENST00000303757.12	LST1	1.443	0.00106
ENST00000390669.7	CCL25	1.478	0.00107
ENST00000549595.5	SENP1	-3.679	0.0011
ENST00000545050.1	NPIPA7	-3.364	0.00112
ENST00000360124.9	CYP2D6	2.805	0.00113
ENST00000592095.5	ZNF180	-1.799	0.00114
ENST00000555415.1	MLH3	-1.542	0.00119
ENST00000471524.1	MED22	-3.032	0.0012
ENST00000375071.3	CDA	3.194	0.00122
ENST00000568309.5	SIN3A	2.244	0.00122
ENST00000344300.3	C15orf48	2.612	0.00128
ENST00000554605.5	WARS	4.098	0.00132
ENST00000566175.1	XPO6	1.481	0.00133
ENST00000539187.5	MLF2	-2.384	0.00135
ENST00000360165.7	ZMYND10	3.761	0.00138
ENST00000589810.5	DNAJC7	1.703	0.00139
ENST00000478863.5	KRI1	-2.958	0.0014
ENST00000589119.5	MED16	4.433	0.00143
ENST00000008938.4	PGLYRP1	3.171	0.00144
ENST00000426086.2	VEGFB	0.376	0.00146
ENST00000461807.1	PM20D1	-2.498	0.00152
ENST00000296695.9	SPINK1	3.565	0.00153
ENST00000635514.1	CSNK1G1	-2.097	0.00159
ENST00000517800.5	RWDD1	2.445	0.00159
ENST00000409930.3	IL1RN	2.365	0.00161
ENST00000579117.5	CEP95	4.152	0.00163
ENST00000370657.8	LGSN	2.55	0.00164
ENST00000221515.5	RETN	3.431	0.00167
ENST00000381998.8	MSR1	3.721	0.00168
ENST00000378569.2	CCL7	3.998	0.0017
ENST00000432564.2	HCAR1	1.145	0.00172
ENST00000199764.6	CEACAM6	2.972	0.0018
ENST00000454383.5	ADAP1	-3.538	0.00188
ENST00000395641.2	NUPR1	2.676	0.00188
ENST00000292513.3	PTGER1	1.094	0.00189
ENST00000372330.3	MMP9	2.804	0.00191
ENST00000397846.7	ITGB2	4.697	0.00192
ENST00000356986.7	KLRG1	-1.22	0.00195
ENST00000377630.9	DZANK1	-1.392	0.00196
ENST00000544460.5	TDRD6	2.054	0.00201
ENST00000505086.2	TMCO6	-2.108	0.00201
ENST00000376531.3	TTYH1	3.18	0.00203
ENST00000470943.1	LILRB4	2.548	0.00205
ENST00000594729.5	SUPT5H	-2.283	0.00217
ENST00000570296.1	CLK3	-3.263	0.00219
ENST00000367055.8	SOD2	0.56	0.00219
ENST00000377197.7	C9orf135	3.492	0.00222
ENST00000335987.7	OVOL1	2.601	0.00224
ENST00000509714.5	SLC17A3	2.631	0.00224
ENST00000520174.5	DMTN	-2.156	0.00237
ENST00000530062.5	PDE4DIP	-2.357	0.00237
ENST00000543463.1	NPIPB13	4.123	0.0024
ENST00000591088.5	2009-09-01	-4.76	0.00243
ENST00000322569.8	MMP19	2.735	0.00244
ENST00000368605.2	CALHM6	1.382	0.00247
ENST00000478831.5	MED15	-1.472	0.00249
ENST00000367649.7	RASAL2	2.786	0.00251
ENST00000312841.9	HR	-2.52	0.00252
ENST00000471030.1	LSMEM1	2.13	0.00254
ENST00000283713.10	VILL	3.885	0.00255
ENST00000244336.9	CEACAM8	3.376	0.0026
ENST00000361066.6	GSTM3	3.426	0.0026
ENST00000592860.2	CFD	2.277	0.00261
ENST00000407951.6	ZNF155	2.698	0.00266
ENST00000592362.5	HKR1	-1.952	0.00268
ENST00000514127.1	NSUN2	-3.266	0.00269
ENST00000404910.6	RAMP1	2.337	0.00272
ENST00000417736.2	TUBB6	2.795	0.00272
ENST00000634844.1	ATP7B	-3.504	0.00274
ENST00000624419.1	NBPF10	2.156	0.00274
ENST00000353231.9	CLEC7A	2.709	0.00279
ENST00000334047.11	F3	2.241	0.00279
ENST00000424572.1	RALGDS	-1.221	0.00282
ENST00000236826.7	MMP8	3.297	0.00283
ENST00000215770.5	DDTL	1.499	0.00285
ENST00000412850.5	IP6K2	2.332	0.00286
ENST00000567978.1	TP53TG3D	-1.406	0.00286
ENST00000508080.5	ZCCHC10	-3.175	0.00287
ENST00000456585.5	KIF25-AS1	3.297	0.0029
ENST00000629992.2	PLCB1	-1.083	0.00291
ENST00000398989.2	TUBA4A	-5.722	0.00302
ENST00000460208.1	LILRB3	1.93	0.00304
ENST00000360771.8	GYPA	-2.577	0.00313
ENST00000245407.7	SLC22A5	-0.377	0.00314
ENST00000419594.5	HEPH	-2.78	0.00318
ENST00000507094.1	NSD2	-1.718	0.00321
ENST00000480249.5	CRBN	3.979	0.00322
ENST00000472992.1	LILRA2	3.091	0.00322
ENST00000309539.7	OLR1	4.721	0.00323
ENST00000243325.5	RAB9A	3.934	0.00325
ENST00000249601.8	ARHGAP22	3.224	0.00326
ENST00000457866.6	AHI1	-4.131	0.00327
ENST00000535787.5	ACVR2A	4.573	0.00331
ENST00000571459.5	LITAF	2.617	0.00334
ENST00000630858.2	DDX3X	-2.646	0.00341
ENST00000396327.7	LILRB1	4.921	0.00343
ENST00000265371.8	NRP1	4.231	0.00348
ENST00000563796.5	NFATC3	3.033	0.00349
ENST00000557022.1	ZFP36L1	5.086	0.00353
ENST00000369321.6	CASP7	-1.889	0.00355
ENST00000369831.6	GSTM2	1.709	0.00367
ENST00000450584.5	LDHB	1.178	0.00367
ENST00000406785.6	SLC8A1	1.831	0.00368
ENST00000368786.5	UROS	-1.403	0.00368
ENST00000544090.5	TAF1C	1.976	0.0037
ENST00000528879.5	INTS11	-3.267	0.00374
ENST00000471470.1	CDC45	-1.14	0.00376
ENST00000489175.1	KCNE1	1.358	0.00377
ENST00000299663.7	CLEC4E	2.884	0.00378
ENST00000489991.1	ACAD11	2.407	0.00385
ENST00000628077.2	DNAJC4	-3.798	0.00388
ENST00000381116.5	MTIF3	2.238	0.00392
ENST00000367723.8	SUCO	-4.722	0.00392
ENST00000390344.2	TRGV5	4.195	0.00402
ENST00000528912.1	SMPD5	1.979	0.00406
ENST00000439646.1	SPDYA	1.401	0.00407
ENST00000496580.1	LRP8	-1.794	0.00418
ENST00000471286.5	SLAMF8	3.058	0.0042
ENST00000484707.1	ZNF417/ZNF587	-1.055	0.0042
ENST00000488285.1	TTC16	-1.082	0.00427
ENST00000610726.4	CSDE1	-2.306	0.00433
ENST00000447204.6	TMEM176B	2.235	0.00433
ENST00000478668.1	DCAF6	-1.639	0.00442
ENST00000431651.5	COA1	1.388	0.00445
ENST00000327098.9	TBC1D31	1.642	0.00447
ENST00000311322.8	LPL	2.107	0.00451
ENST00000532888.6	SLC37A4	-1.526	0.00453
ENST00000565602.5	EDC3	-3.143	0.00456
ENST00000444948.5	FCGR1A	2.531	0.00457
ENST00000370587.5	MCOLN3	2.996	0.00458
ENST00000376818.7	HLA-G	2.742	0.00461
ENST00000377436.6	CA6	2.69	0.00469
ENST00000425249.5	SLC4A5	-2.853	0.00469
ENST00000368168.3	CD1B	2.712	0.00473
ENST00000343687.7	ABCG1	3.509	0.00476
ENST00000260653.4	SIX3	-2.219	0.00483
ENST00000616054.1	CCL18	2.564	0.00484
ENST00000453973.5	CAPG	1.055	0.0049
ENST00000484875.5	SULF2	3.02	0.00491
ENST00000359373.9	ARAP1	-3.939	0.00493
ENST00000262651.3	HCK	2.742	0.00496
ENST00000399875.1	TMEM121B	2.584	0.00497
ENST00000417982.6	PCTP	1.249	0.00501
ENST00000531173.1	GSDMD	1.714	0.00504
ENST00000299759.10	RRAD	1.506	0.00504
ENST00000473540.5	TRIM16	1.533	0.00509
ENST00000489304.5	CD40	2.539	0.00511
ENST00000291860.1	KIR3DL3	-1.857	0.00515
ENST00000622554.1	DCSTAMP	3.325	0.00516
ENST00000565499.1	IGSF6	2.59	0.00519
ENST00000304748.4	FPR1	3.326	0.00521
ENST00000434065.5	IL17RE	3.347	0.00526
ENST00000325568.9	IL32	0.684	0.00528
ENST00000467829.1	AKR1B1	-3.188	0.0053
ENST00000506552.1	PACRGL	1.666	0.00533
ENST00000432659.1	GSTO1	-1.644	0.00535
ENST00000578519.5	SKA2	-1.756	0.00536
ENST00000409438.5	DCTN1	6.052	0.0054
ENST00000391746.5	LILRB2	3.068	0.0054
ENST00000538805.5	NLRC5	1.322	0.0054
ENST00000246080.3	TCF15	-2.19	0.00542
ENST00000373266.8	KIAA0319L	-2.516	0.00543
ENST00000559262.5	MAP2K5	-1.853	0.00554
ENST00000472277.5	ATP6V0B	-1.948	0.00558
ENST00000392619.1	CD300E	3.243	0.00558
ENST00000438092.6	SHPRH	2.677	0.00575
ENST00000529604.1	LRP4	2.091	0.00582
ENST00000381918.3	SLC1A3	3.302	0.00585
ENST00000327857.6	DEFA1	2.82	0.00586
ENST00000451708.5	MITF	2.379	0.00587
ENST00000424508.5	KIAA0930	2.901	0.00593
ENST00000581453.1	TMEM94	-1.195	0.00598
ENST00000425375.5	TOM1	3.555	0.00598
ENST00000320334.4	OLFML3	-2.642	0.00601
ENST00000592179.5	ANKRD29	2.683	0.00604
ENST00000316368.2	OR2AE1	-1.71	0.00608
ENST00000514660.1	NEDD9	-2.655	0.0061
ENST00000312541.9	BTN2A1	-2.56	0.00614
ENST00000301031.8	SPATA33	3.448	0.00618
ENST00000519804.1	NDUFAF6	-2.291	0.0062
ENST00000511613.5	NADK2	2.076	0.00625
ENST00000484638.1	RIN2	2.551	0.00625
ENST00000588075.5	CANT1	-1.46	0.00633
ENST00000369384.8	FCGR1B	2.743	0.00633
ENST00000410105.2	DACT3	1.147	0.00635
ENST00000404436.2	CHI3L1	2.889	0.00638
ENST00000356146.5	CDKL1	1.636	0.00639
ENST00000433139.6	NSG1	-1.216	0.00641
ENST00000539610.1	MAP3K4	1.135	0.00644
ENST00000539291.6	GPR132	-1.046	0.00652
ENST00000618765.1	RRP12	2.127	0.00653
ENST00000264474.3	CSTA	1.747	0.00656
ENST00000592205.5	AZU1	1.31	0.00658
ENST00000503732.1	SIL1	3.624	0.00658

## Sheet: GG_778_TH17-AA_778_TH17
Ensembl	Symbol	Expr Log Ratio	Expr p-value
ENST00000343131.5	SYCE1	-3.693	5.91e-06
ENST00000586510.6	PGS1	-2.14	1.68e-05
ENST00000486823.5	GSTM3	1.229	2.26e-05
ENST00000341757.9	SCIN	2.346	2.82e-05
ENST00000458438.2	LYRM4	6.308	3.36e-05
ENST00000260653.4	SIX3	-2.553	8.92e-05
ENST00000571898.5	SCPEP1	4.272	8.99e-05
ENST00000397035.7	ATP2A3	1.791	0.000105
ENST00000215886.5	LGALS2	3.482	0.000195
ENST00000549595.5	SENP1	-4.611	0.000263
ENST00000280097.4	HNMT	3.58	0.000382
ENST00000422854.5	FIGNL1	2.735	0.000404
ENST00000420335.5	DISP1	-1.357	0.000422
ENST00000491904.5	NAPRT	-1.259	0.000429
ENST00000544460.5	TDRD6	2.536	0.000462
ENST00000543463.1	NPIPB13	4.831	0.000483
ENST00000263441.11	DNAJC6	-5.575	0.000495
ENST00000580605.5	ENOSF1	1.019	0.000497
ENST00000368168.3	CD1B	3.377	0.000497
ENST00000463599.5	U2AF1/U2AF1L5	2.216	0.00056
ENST00000618091.4	DMPK	-4.922	0.000569
ENST00000478238.1	SYCP3	2.755	0.000651
ENST00000415431.5	FBP1	-2.863	0.000706
ENST00000481387.1	XKR8	-1.928	0.000716
ENST00000467545.5	ITPR1	2.886	0.000717
ENST00000322569.8	MMP19	3.122	0.000761
ENST00000416445.6	CALCOCO2	-1.546	0.000765
ENST00000380716.8	PSIP1	-5.559	0.000923
ENST00000511841.5	CENPK	1.818	0.000931
ENST00000572337.5	RFWD3	2.705	0.000957
ENST00000493613.5	NUDCD3	-2.231	0.00101
ENST00000315891.10	SLC41A3	-1.844	0.00101
ENST00000337908.4	MS4A4A	2.783	0.00108
ENST00000266031.8	HYAL1	-2.331	0.00112
ENST00000289429.5	CD1A	2.634	0.00114
ENST00000521036.5	UQCRB	-1.423	0.00115
ENST00000368604.2	CALHM6	1.594	0.00115
ENST00000507061.1	B4GALT7	-1.272	0.00122
ENST00000355947.6	TRIM4	-1.308	0.00127
ENST00000517669.1	ATP6V0E1	1.21	0.0013
ENST00000490698.5	MTHFD2L	2.59	0.00133
ENST00000543038.1	ADA2	-2.296	0.00144
ENST00000397846.7	ITGB2	4.895	0.00148
ENST00000557997.5	TLE3	-3.488	0.00149
ENST00000630130.2	CFH	-1.454	0.00149
ENST00000514268.5	RGS12	-3.283	0.0015
ENST00000445814.1	XIST	2.528	0.00154
ENST00000378747.7	OPTN	-1.059	0.00158
ENST00000392790.5	CUZD1	-4.661	0.00161
ENST00000557477.1	PRPF39	1.465	0.00161
ENST00000590541.1	RETREG3	1.421	0.00167
ENST00000274024.3	FABP2	3.255	0.00172
ENST00000431651.5	COA1	1.49	0.0018
ENST00000507814.5	BBS7	-2.342	0.00182
ENST00000416762.7	EIF4B	-1.407	0.00191
ENST00000479309.6	SPC25	2.624	0.00193
ENST00000494918.1	GOSR1	2.278	0.00195
ENST00000373061.7	DIAPH2	4.197	0.00198
ENST00000584106.1	LASP1	1.293	0.00201
ENST00000442445.1	IKZF2	-1.954	0.00202
ENST00000495770.1	POR	2.5	0.00202
ENST00000392586.5	WASF1	3.767	0.00202
ENST00000568102.5	CLEC18A/CLEC18C	2.267	0.00203
ENST00000376818.7	HLA-G	2.962	0.00204
ENST00000561594.5	FAN1	-1.495	0.00209
ENST00000415030.6	SCN4B	2.798	0.00211
ENST00000545050.1	NPIPA7	-3.205	0.00212
ENST00000550186.5	GIT2	-3.735	0.00214
ENST00000452633.5	PLA2G4B	-1.84	0.00216
ENST00000494019.5	RFC2	1.551	0.0022
ENST00000370622.5	ARHGEF6	-6.056	0.00221
ENST00000544105.5	LDHC	-2.758	0.00231
ENST00000405898.5	STXBP4	2.029	0.00235
ENST00000531969.5	RBM4B	2.175	0.0024
ENST00000485735.6	GPR160	3.434	0.00244
ENST00000508960.1	PDK2	1.629	0.00248
ENST00000622999.3	RNF114	3.033	0.00248
ENST00000478863.5	KRI1	-2.751	0.00253
ENST00000568044.1	TP53TG3D	-2.166	0.00259
ENST00000194155.6	PCDHB2	2.179	0.00262
ENST00000473939.1	ORAI2	-3.345	0.00265
ENST00000376008.2	TMEM51	4.461	0.00268
ENST00000537380.1	CIITA	-3.532	0.00269
ENST00000621077.1	ZNF644	-3.225	0.0027
ENST00000354777.6	WLS	3.225	0.00271
ENST00000526047.1	XRRA1	1.783	0.00281
ENST00000618742.2	XKR5	2.709	0.00282
ENST00000561233.1	LINS1	1.333	0.00284
ENST00000473218.5	RHBDD1	1.618	0.00288
ENST00000556377.1	AP5M1	1.445	0.0029
ENST00000475536.5	TMEM176A	3.6	0.00297
ENST00000564620.5	NOB1	-3.5	0.00298
ENST00000540191.1	KDM2B	1.509	0.003
ENST00000562871.5	ZNF423	3.042	0.00304
ENST00000414364.1	KIF25-AS1	2.604	0.0031
ENST00000472647.5	NME7	-3.961	0.00311
ENST00000464052.5	EPRS	-2.27	0.00311
ENST00000381998.8	MSR1	3.557	0.00314
ENST00000454715.5	TM4SF19	3.594	0.00317
ENST00000255427.7	CHIT1	4.137	0.00317
ENST00000487438.5	AKR1B1	-3.665	0.00319
ENST00000586170.1	PIAS2	1.021	0.00319
ENST00000584554.1	PITPNC1	1.653	0.0032
ENST00000557390.5	MAP4K5	-3.6	0.00332
ENST00000378781.7	RUBCNL	3.343	0.00339
ENST00000556614.6	HOPX	-4.205	0.0034
ENST00000541339.2	GALNT8	-1.428	0.00343
ENST00000494884.1	WRAP73	2.082	0.00346
ENST00000482299.1	NDUFA4	1.387	0.00349
ENST00000368222.7	CRABP2	1.251	0.0035
ENST00000463720.5	CD72	-1.909	0.00354
ENST00000553939.5	LTBP2	-2.7	0.00367
ENST00000589216.1	PTPN2	-3.213	0.00379
ENST00000511093.5	ODAPH	-1.916	0.00381
ENST00000578118.1	LRRC37B	-1.379	0.00382
ENST00000490258.1	CRNKL1	1.979	0.00389
ENST00000279028.2	OCSTAMP	1.828	0.00392
ENST00000529158.5	H2AFZ	1.307	0.00396
ENST00000518023.5	DCSTAMP	2.545	0.00396
ENST00000538110.5	NLRC5	-3.968	0.00397
ENST00000573556.1	GAA	1.066	0.00403
ENST00000480510.5	CYTH4	1.127	0.00403
ENST00000327097.4	MARCO	2.868	0.00404
ENST00000377436.6	CA6	3.066	0.00404
ENST00000449959.6	CLEC12A	2.187	0.00419
ENST00000376403.5	FAM182B	-1.632	0.0042
ENST00000532048.5	CELF1	1.632	0.00429
ENST00000391736.5	LILRB4	2.58	0.0043
ENST00000479846.1	FKTN	-1.348	0.00432
ENST00000576848.1	SRR	3.163	0.00433
ENST00000378518.5	RER1	3.019	0.00435
ENST00000391764.7	NDUFA3	1.073	0.00437
ENST00000567576.1	COQ9	-1.453	0.00439
ENST00000272797.8	KLHL23/PHOSPHO2-KLHL23	-1.688	0.0045
ENST00000396198.7	ALAS2	-3.623	0.00457
ENST00000370713.5	ADGRL2	-3.181	0.00457
ENST00000476614.1	MEI1	-2.76	0.00461
ENST00000463345.5	AKR1E2	1.117	0.00465
ENST00000494973.1	APTX	1.574	0.00466
ENST00000535795.1	ARMC6	3.449	0.00468
ENST00000550010.5	CCT2	-6.093	0.00472
ENST00000394239.7	TUBD1	-1.4	0.00474
ENST00000338696.6	TEKT3	2.386	0.00485
ENST00000377751.9	ANXA6	5.781	0.00485
ENST00000366533.8	CATSPERE	-2.412	0.00487
ENST00000398158.5	CBS/CBSL	4.159	0.00487
ENST00000366558.7	KMO	3.268	0.00496
ENST00000587725.5	KIAA1468	2.638	0.00498
ENST00000394703.9	DMTF1	1.882	0.00501
ENST00000354691.9	YY1AP1	2.233	0.00501
ENST00000492207.5	LRIG2	-2.436	0.00506
ENST00000506477.5	HSPA9	1.189	0.0051
ENST00000541716.5	P2RX7	-2.237	0.00517
ENST00000466950.5	SEC22A	3.24	0.00521
ENST00000448880.5	NDUFA10	1.502	0.00529
ENST00000469586.1	TCEAL4	-3.127	0.00531
ENST00000634080.1	DNAJB6	-1.474	0.00534
ENST00000308095.4	ZNF80	3.016	0.00536
ENST00000624419.1	NBPF10	2.046	0.00542
ENST00000535379.1	ZBTB16	-2.37	0.00546
ENST00000215770.5	DDTL	1.383	0.00552
ENST00000474911.5	RTN1	2.531	0.00553
ENST00000589126.5	PRKCSH	-3.575	0.00555
ENST00000592462.5	ITGA2B	-1.628	0.00556
ENST00000508722.5	TTC23L	1.023	0.00557
ENST00000493946.1	GSTO1	-2.564	0.00574
ENST00000376760.5	FBXO44	-2.157	0.00581
ENST00000489126.1	FANCB	1.516	0.00588
ENST00000361528.8	CNOT4	-1.821	0.00597
ENST00000563454.5	LRRC57	-3.693	0.00598
ENST00000504433.1	HPGD	-1.212	0.00603
ENST00000538631.1	DAD1	1.129	0.00604
ENST00000321797.12	LMO7	-1.149	0.00618
ENST00000582419.5	DRG2	-1.893	0.00619
ENST00000526447.1	CDK2AP2	-2.301	0.00623
ENST00000534646.5	BIRC2	-1.211	0.0063
ENST00000486387.6	CBWD3/CBWD6	-3.572	0.00635
ENST00000584083.5	SS18	-2.304	0.00636
ENST00000558013.5	LDLR	-1.73	0.00639
ENST00000394199.6	NEK6	5.138	0.00645
ENST00000460321.5	B4GALT4	1.291	0.00646
ENST00000372980.3	JPH2	2.424	0.00647
ENST00000567992.1	CLK3	-1.123	0.00651
ENST00000368863.6	POGZ	2.421	0.00653
ENST00000358671.9	FCGR2B	2.658	0.00653
ENST00000491739.5	P4HTM	-1.062	0.00657
ENST00000550056.5	NUDT4	-1.259	0.00663
ENST00000590397.5	WDR18	-1.809	0.00674
ENST00000583843.5	TLK2	-2.067	0.00676
ENST00000472359.1	ELMO1	4.366	0.00676
ENST00000329582.8	IL20RB	1.151	0.00677
ENST00000450753.2	TMEM176B	2.79	0.00677
ENST00000527095.5	IQCJ-SCHIP1	3.088	0.00681
ENST00000618348.1	GOLGA6L9	-2.087	0.00682
ENST00000368170.7	CD1C	2.278	0.00689
ENST00000523741.5	NSMCE2	-1.388	0.00691
ENST00000550939.5	WDR83	-2.248	0.00692
ENST00000289248.6	RHBDL2	1.294	0.00692
ENST00000366965.6	VASH2	-1.822	0.00695
ENST00000352681.7	RHBDL1	-2.654	0.00702
ENST00000507271.1	RAB33B	1.122	0.00703
ENST00000592732.5	FBXL12	-1.182	0.00706
ENST00000396600.6	ABAT	2.512	0.0071
ENST00000368924.7	DDO	2.772	0.00712
ENST00000476065.6	GSTM1	2.638	0.00713
ENST00000567471.1	NOXO1	-1.293	0.0072
ENST00000558539.5	MORF4L1	1.631	0.00721
ENST00000538027.6	CACNA2D4	-3.729	0.00725
ENST00000471164.1	LY75	-3.07	0.00726
ENST00000466589.5	L3MBTL2	-2.806	0.00726
ENST00000356752.8	NDRG4	2.357	0.00727
ENST00000518594.1	SLA	-3.095	0.0073
ENST00000456806.2	ZNF727	-1.275	0.0073
ENST00000440441.5	HERC2P3	-2.507	0.00732
ENST00000225648.3	HOXB6	-1.169	0.00735
ENST00000491543.5	ZNF501	-2.341	0.00742
ENST00000367587.1	KIAA1614	-2.077	0.00742
ENST00000474373.1	RGS1	-2.209	0.00746
ENST00000620016.1	H2AFB3	-2.488	0.00748
ENST00000425468.6	ZSCAN9	1.539	0.00753
ENST00000596510.5	PLA2G4C	1.863	0.00756
ENST00000476439.1	GRTP1	-1.234	0.00757
ENST00000562727.1	SLC7A6	1.1	0.00762
ENST00000601498.5	AP2S1	1.649	0.00763
ENST00000507741.5	DCUN1D4	-2.901	0.00764
ENST00000599668.1	C3	2.638	0.00764
ENST00000509614.1	SLC9B1	-1.932	0.00769
ENST00000461384.6	GBP3	-1.217	0.0077
ENST00000485724.1	DIABLO	1.305	0.0077
